# Supplementary material for: A systematic review on the usability of robotic and virtual reality devices in neuromotor rehabilitation: patients’ and healthcare professionals’ perspective
Source: BMC Health Serv Res. 2022 Apr 20;22:523. doi: 10.1186/s12913-022-07821-w (PMC9020115; doi:10.1186/s12913-022-07821-w)
Supplement: Supplementary file 1 — Additional file 1. [file 12913_2022_7821_MOESM1_ESM.xlsx]

## Sheet: Table Data Extraction
														Patients					HCPs				Technological Rehabilitation									Intervention				Usability			Patients		HCPs
Author(s)	ref.	Year of publication	Country	Country HDI* rank (2020)	Research Group Specialty Field	Study Design	Follow-up	Follow-up Duration	Multicenter	Feasibility	Pilot Study	Real-life Study	Funding(s)	Inpts/outpts	Disease(s)	Sample Size (n groups)	Mean age ± SD (range)	Ethnicity	Specialty	Sample Size	Mean age ± SD (range)	Ethnicity	Study Purpose	Device(s) name	Medical device	Device(s) brief description	Additional conventional device	Virtual Reality	Level of immersion	Robotics	Robot typology	n. of sessions	Intervention Duration	Session Duration (min')	Participants' prior experience	Parameters investigated	Quantitative measure(s)	Qualitative measure(s)	Usability main results	Device limitations	Usability main results	Device limitations
Afyouni et al.	39	2020	Saudi Arabia	40	Computer Engineering	Case Study	no	n.a.	no	yes	no	no	yes	n.d.	Chronic neck pain	14	(18-50)	n.d.	Physiotherapists	n.d.	n.d.	n.d.	Feasibility and usability testing of RehaBot, a serious games training program for chronic neck pain relief	MS Kinect v2™ / HTC Vive™	No	3D motion capture sensor / VR head mounted display for VR immersive experience	n.d.	Yes	Immersive	No	n.a.	10	2 weeks	10'	n.d.	ease of use, learnability, adaptiveness, efficiency	ad-hoc	no	Patients found game-based adaptive training engaging and effective, and most achieved high accuracy in performing the personalised therapy sessions.	Learnability was mentioned as an important factor that could affect the initial session performance. This can be improved by increasing the number of training sessions before starting with the therapy sessions	Good ease-of-use, high comfort and learnability were reported. Therapists also declared that the system is suitable for patient rehabilitation.	Learnability was mentioned as an important factor that could affect the initial session performance. This can be improved by increasing the number of training sessions before starting with the therapy sessions
Ayfouni et al.	40	2017	Saudi Arabia	40	Computer Engineering	Case Study	no	n.a.	no	yes	yes	no	no	n.d.	Hand disability	5	25(18-30)	n.d.	Physiotherapists	3	n.d.	n.d.	Usability testing of a framework of adaptive serious games for hand therapy	Leap Motion Controller™	No	Markerless motion capture device that tracks hand, wrist, and forearm motion in real time	n.d.	Yes	Non-immersive	No	n.a.	4	n.d.	3'	No	ease of use, motivation, learnability, enjoyment, ease of interaction, fatigue, mental effort, engagement, comfort	ad-hoc	no	Patients generally were interested, engaged and liked the system. Moreover, they agreed that the VR-based rehabilitation experience was more motivating than a conventional rehabilitation program.	Patients felt that more mental effort was required than usual while performing VR therapies	Physiotherapists would use the system in the future as they found it useful, high comfortable, and suitable for patient performance monitoring	n.d.
Alves et al.	41	2020	Portugal	38	Computer Engineering	Usability Study	no	n.a.	no	no	no	no	yes	n.a.	n.a.	n.a.	n.a.	n.a.	Physiotherapists Students, Physiotherapists	15	18-45	n.d.	Usability testing of Winning Compensation, an interactive system with a compensatory movements-based difficulty adjustment framework to enhance upper-limb physical rehabilitation	MS Kinect One™	No	Motion capture device	n.d.	Yes	Non-immersive	No	n.a.	1	n.a.	6'	No	ease of use, learnability, applicability in clinical context	SUS	Semi-structured interview	n.a.	n.a.	The interactive system achieved mean perceived usability above average. Therapists found the system engaging, attractive, and challenging and reported its applicability in both clinical and hospital settings.	One participant mentioned that, before starting the therapy session, a short tutorial showing the patient the correct way to execute the exercises would greatly help making them more confident with the exercises and the game interface. Moreover, the implementation of a parameter which randomizes the duration for each game, according to the difficulty level the patient is performing was suggested.
Avola et al.	42	2019	Italy	29	Computer Science, Physics	Case Study	no	n.a.	no	yes	yes	no	no	n.d.	Neurological diseases	92	40(28-78)	n.d.	Physiotherapists	7	n.d.	n.d.	Usability evaluation of VR-based psycho-motorial Training sessions (equilibrium, reflexes, hands and fingers interaction)	Oculus Rift DK2™ / MS Kinect v2™ / Leap motion controller™	No	VR head mounted display for immersive VR experience / 3D motion capture sensor /Markerless motion capture device that tracks hand, wrist, and forearm motion in real time	n.d.	Yes	Immersive	No	n.a.	n.d.	n.d.	n.d.	n.d.	Patients: motivation, comfort, movement accuracy, general opinion; Therapists: ease of use, customization level, usefulness of functionalitites, scoring method accuracy, deep learning acuracy, general opinion	SUS, NRS	no	Patients were grouped by disease severity and for each group satisfactory results emerged for the motivational factor, comfort level, precision of movement correlation, and general opinion	The lowest score was observed for the level of comfort which was due to a quite constrictive equipment and few latency problems.	All therapists provided high usability scores, particularly for ease of use, customization level, usefulness of functionalities, scoring method and deep learning accuracy, and general opinion	At initial stage, therapists seemed intimidated by the use of the framework and had to become more familiar before preferring its use than the old rehabilitation methods.
Avola et al.	43	2018	Italy	29	Computer Science, Physics	Case Study	no	n.a.	no	no	no	no	no	n.d.	PD	5	n.d.	n.d.	Physiotherapists	5	n.d.	n.d.	Usability evaluation of a VR-based mixed hands and body rehabilitation tasks	Oculus Rift DK2™ / MS Kinect v2™ / Leap motion controller™	No	VR head mounted display for immersive VR experience / 3D motion capture sensor / Markerless motion capture device that tracks hand, wrist, and forearm motion in real tim	n.d.	Yes	Immersive	No	n.a.	10	n.d.	45-60'	No	ease of use, learnability, motivation, acceptability	SUS, ad-hoc	no	Patients provided satisfactory feedbacks on devices use. Notably, they appreciated the immersion in the VE, and the opportunity to set targets and objectives according to one's capabilities.	Due to sessions length, some motion sickness effects were reported and led to a momentary interruption of the rehabilitation session	Therapists strongly pointed out the benefits deriving from the proposed monitoring system. According to them, the data of the patient’s rehabilitation history can be extremely important over time for creating ad-hoc exercises and more detailed reports about the healing process.	n.d.
Brokaw et al.	44	2015	USA	17	Occupational Therapy, Biomedical Engineering	Observational Study	yes	1 month	no	no	yes	no	yes	outpts	Chronic Stroke	10	63±10	n.d.	n.a.	n.a.	n.a.	n.a.	Usability evaluation of HAMSTER (Home Arm Movement Stroke Training Environment), a game based home therapy program for upper limb rehabilitation	MS Kinect™	No	2D motion capture sensor	n.d.	Yes	Non-immersive	No	n.a.	n.d.	4 weeks	60'	Yes	Usability, motivation	ad-hoc	no	Usability evaluation showed the ability for patients to interact with the Kinect games after a short exposure time. Notably, the reported usability level was mixed for the games presented early in the study but positive for the final games.	n.d.	n.a.	n.a.
Cameirão et al.	45	2010	Spain	25	Physiatry, Biomedical Engineering	Feasibility Study	no	n.a.	no	yes	no	no	yes	n.d.	Stroke	9	62.3±11.7	n.d.	Physiotherapists Students	10	28.6±3.6	n.d.	Usability evaluation of Rehabilitation Gaming System (RGS), a VR neurorehabilitation paradigm for the treatment of neuromotor deficits	AnTS / 5DT data gloves™	Yes	Vision based motion capture system / Technological gloves for finger movement detection	n.d.	Yes	Non-immersive	No	n.a.	1	n.a.	20'	No	satisfaction, acceptability, enjoyment, ease of use	ad-hoc	no	Most of participants enjoyed the task (88.8%) and found it easy to use (77.8%) reflecting high acceptance of the rehabilitation tool and the tasks proposed.	n.d.	n.d.	n.a.
Chugtai et al.	46	2019	USA	17	Orthopaedics	Observational study	no	n.a.	no	no	no	no	no	outpts	TKA / UKA	157 (18/139)	59(47-74) / 63(37-85)	n.d.	n.a.	n.a.	n.a.	n.a.	Usability evaluation of VERA (Virtual Exercise Rehabilitation Assistant), a digital platform for telerehabilitation	VERA™ system	Yes	Digital platform with a display for animated images combined with 3D motion tracking cameras	n.d.	Yes	Non-immersive	No	n.a.	n.d.	4 weeks	26.5' per day	n.d.	ease of use, learnability	SUS	no	Both groups of patients reported satisfactory perceived usability of the VR-based telerehabilitation platform	n.d.	n.a.	n.a.
Colomer et al.	47	2016	Spain	25	Neurology, Biomedical Engineering, Physiopathology	Clinical Trial	no	n.a.	yes	no	no	no	yes	outpts	Stroke	30	58.3±10.1	n.d.	n.a.	n.a.	n.a.	n.a.	Upper limb training sessions (flexion and extension of the elbow, wrist, and fingers, and grasping of different objects)	MS Kinect™ / LCD Projector EB-1720™	No	3D motion capture sensor / Projector for augmented reality	n.d.	Yes	Semi-immersive	No	n.a.	30	6-10 weeks	45'	n.d.	acceptability, motivation, ease of use, learnability	SUS, IMI	no	Patients reported high usability scores showing good acceptance of the system. Also, according to the Intrinsic Motivation Inventory (scores range, 0-7) participants showed high levels of interest and enjoyment (5.73±0.79), found themselves competent (5.21±0.98) but not pressured (1.98±0.58), and considered the intervention useful (6.17±0.69).	n.d.	n.a.	n.a.
Deutsch et al.	48	2005	USA	17	Informatics, Engineering	Usability Study	no	n.a.	no	no	yes	no	yes	n.a.	n.a.	n.a.	n.a.	n.a.	Physiotherapists	5	n.d.	n.d.	Usability testing of the tele-rehabilitation components of the Rutgers Ankle Rehabilitation System (RARS), a VR-based rehabilitation environment for patients having lower-extremity dysfunction	RARS© system	Yes	Platform equipped with a parallel-kinematics boots and a PC for VR exercises	n.d.	Yes	Non-immersive	No	n.a.	n.d.	n.d.	n.d.	n.d.	learnability, ease of use, organization of the system, enjoyment, satisfaction	ad-hoc	Open-ended questions	n.a.	n.a.	A variability in therapists' responses was observed as concern the comfort and ease of use of the system. The highest ratings were for liking the use of the interface of the system	Some technical issues concerning the real-time communication with the patient (e.g., the time lag of the voice feedback, the web-chat responsiveness) were reported. As for the perceived efficiency and satisfaction, there was variability in therapists' responses, especially for comfort and ease-of-use of the system.
Epelde et al.	49	2014	Spain	25	Computer Science, Computer Engineering	Usability Study	no	n.a.	no	no	no	no	yes	outpts	Knee replacement	19	69.3±7.4(50-79)	n.d.	Physiatrists, Physiotherapists	13	n.d.	n.d.	Usability evaluation of a tele-rehabilitation platform consiting of Virtual-Human-guided rehabilitation therapy combined with motion capture device and portable initial sensors for joit angle assessment	MS Kinect™	Yes	Telerehabilitation platform comprising a TV displaying a virtual avatar which leads the rehabilitation session. The platform is also equipped of a motion capture sensor and interial sensor for joint angle assessment	n.d.	Yes	Semi-immersive	No	n.a.	4	4 days	n.d.	No	suitability, acceptance	ad-hoc	Focus group	Patients showed good acceptance of the VR system, stating that the virtual therapist was easy to follow and simple to engage with. Consistently, the intertial sensors were judged positively and well accepted during the rehabilitation session	Patients remarked that the virtual therapist was too serious, remarking a lack of empathy. More game exercises were suggested.	Therapists reported an overall poistive feedback suggesting that the system was a valid tool for outpatient rehabilitation	Also therapists remarked that the virtual therapist was too serious and lacked empathy with the patient. Some design limitation were also raised concerning the realism of the avatar.
Foreman et al.	50	2019	USA	17	Occupational Therapy	Feasibility Study	no	n.a.	no	yes	no	no	no	n.d.	Chronic Stroke	5	63.2±11.2(44-78)	n.d.	n.a.	n.a.	n.a.	n.a.	Feasibility testing of VRShape, a VR tool for upper extremity compensatory movements monitoring	MS Kinect v2™	No	3D motion capture sensor	n.d.	Yes	Non-immersive	No	n.a.	1	n.a.	60'	Yes	ease of use, learnability, motivation, sense of presence, engagement, ecological validity, negative effects	SUS, IMI, ITC-SOPI	no	Patients' usability ratings varied, with some participants reporting high ease-of-use and others stating system complexity and required extensive learning before use. However, the system was perceived on average usable engaging, and safe. Moreover, the average IMI interest/enjoyment scores revealed the system to be highly motivating. Finally, modest scores for sense of presence, engagement, and e…	Few technical issues were reported during therapy sessions: some difficulty viewing or hearing feedback related to trunk compensation, some issues navigating game while motion capture was active, and delays while switching games or while adjusting movement thresholds.	n.a.	n.a.
Fuertes Muñoz et al.	51	2019	Spain	25	Computer Science, Biomedical Engineering	Feasibility Study	no	n.a.	no	yes	no	no	yes	n.d.	Muskoskeletal Disorders	10	54.8±12.9(38-83)	n.d.	n.a.	n.a.	n.a.	n.a.	Usability testing of KineActiv, a digital platform for exergames, motion Tracker, and a gamified user interface which implements VE for upper limb rehabilitation	MS Kinect v2™	No	3D motion capture sensor	n.d.	Yes	Semi-immersive	No	n.a.	6	3 weeks	n.d.	n.d.	ease of use, learnability, flow	SUS, Flow Scale	no	Patients rated high and satisfactory scores for system usability. Moreover, the system was considered enjoyable, and did not cause any negative feelings, although low scores for attentional focus were reported suggesting that the games implemented did not maintain patients' high levels of attention.	n.d.	n.a.	n.a.
Held et al.	52	2018	Switzerland, Spain, Italy	2, 25, 29	Biomedical Engineering, Neurology, Computer Science	Feasibility Study	no	n.a.	yes	yes	yes	no	yes	n.d.	Stroke	15	56(48.5-63.5) median and IRQ	n.d.	n.a.	n.a.	n.a.	n.a.	Usability testing of REWIRE system, a virtual telerehabilition platform for lower limb rehabilitation	MS Kinect™	No	3D motion capture sensor	force plate	Yes	Non-immersive	No	n.a.	84	12 weeks	10-40'	n.d.	ease of use, usefulness, attitude toward using, acceptability	TAM	no	On average, patients completed 71% of the scheduled sessions showing high acceptance of the REWIRE system already at the beginning of the study. Acceptance scores improved slightly but not significantly at the follow-up after 3 months (p=0.197). All patients reported they would have used the system again after the trial.	For some patients, the reasons for low compliance were technical issues or the need for more support from the therapist.	n.a.	n.a.
Hoerman et al.	53	2017	New Zealand, Germany, Australia	14, 6, 8	Informatics, Biomedical Engineering	Feasibility Study	no	n.a.	yes	yes	no	no	yes	inpts	Stroke	17 (5/12)	62±8.7(47-70) / 61±15.4(26-84)	n.d.	Occupational Therapists	3	n.d.	n.d.	Feasibility and usability of ART (Augmented reality Technology), an augmented reality system, combined with a mirror therapy protocol for upper limb rehabilitation	Dell UltraSharp 2208WFP™ / Dell MSA14™ / Creative Senz3D™	No	12-inch screen / monitor arm / webcam	n.d.	Yes	Non-immersive	No	n.a.	3	1 week	6-16'	n.d.	engagement, motivation, effort, attitude toward using, ease of use	ad-hoc	no	Patients suggested the use of the device and found the therapy session usable and engaging. Also, most could imagine the use of the system at home.	Only one patient reported one technical issue suggesting to increase the size of the screen used to display the hands during the session. Overall, patients stated that they could not imagine conducting the therapy without continuous therapist's assistance	Overall, therapists reported positive feedback on the perceived effectiveness, efficiency, and the structure of the system and they would recommended the use to other therapists.	Negative ratings were observed concerning the placement of screen for the patients which made the therapy session less comfortable and effective. Moreover, not a uniform opinion on the autonomous use of the system by the patient at home was reported. The majority tended more to state that the system would not have been suitable.
Iosa et al.	54	2021	Italy	29	Mechanical Engineering, Psychology, Physiatry	Experimental Study	no	n.a.	no	no	no	no	yes	n.d.	Stroke	4	59.5±12.8	n.d.	n.a.	n.a.	n.a.	n.a.	Usability evaluation of VR tasks for upper limb neurorehabilitation	Oculus Rift™ / Oculus Controller Joystick™	No	VR Head Mounted Display for immersive VR experience / Controller joystick which allows to interact with the VE	n.d.	Yes	Immersive	No	n.a.	4	8 days	n.d.	n.d.	acceptability, satisfaction, efficacy, efficiency, ease of use, fatigue, utility, mental demand, physical demand, time demand, effort	USEQ, NASA-TLX	no	Patients referred good acceptability and usability of the device after the task reporting high levels of therapy participation and satisfaction and low rates of perceived load demand, namely mental and physical discomfort, effort, frustration.	n.d.	n.a.	n.a.
Jansen-Kosterink et al.	55	2013	Netherlands, Austria	8, 18	Telemedicine, Computer Science, Computer Engineering	Observational Study	no	n.a.	no	no	yes	no	yes	outpts	Chronic Musculoskeletal Back and Neck Pain	10	54.9±11.8(27-68)	n.d.	n.a.	n.a.	n.a.	n.a.	Usability evaluation of the PlayMancer, a rehabilitation exergame (walking velocity, overhead reaching, and neck mobility)	MoCap system / IOtracker	No	Tight-fitting suit with 36 reflective markers for motion capture / infrared cameras	Treadmill	Yes	Semi-immersive	No	n.a.	4-8	4 weeks	45-60'	n.d.	ease of use, learnability, satisfaction, enjoyment, motivation	SUS, ad-hoc, CEGEQ	Open-ended questions	Patients reported satisfactory levels of system usability, and overall high satisfaction with the exergame program and its structure. Moreover, patients found the treatment an enjoyable and motivating experience which did not lead to negative feelings. Qualitative feedback were also reported: "The game distracted me, I was less aware of the pain and therefore I was able to relax and play the game…	n.d.	n.a.	n.a.
Janssen et al.	56	2017	Netherlands	8	Biomedical Engineering, Neurology, Physiatry, Physics	Usability study	no	n.a.	no	no	no	no	yes	n.d.	PD	25	72(65-79) median and IQR	n.d.	n.a.	n.a.	n.a.	n.a.	Usability evaluation of 3D augmented visual cue delivered by smart glasses for freezing of gait therapy	Smart Glasses	No	Binocular smart glasses containing two see-through optical color displays for augmented reality visual cues to be presented as if they are placed on the floor	n.d.	Yes	Semi-immersive	No	n.a.	2	n.d.	150-180'	No	usefulness, ease of use, learnability, satisfaction	ad-hoc	Semi-structured interview	Patients reported that the use of the device did not require additional effort, and walking with the system was considered easy to learn.	Despite the positive feedback on the device, patients rated the smart glasses ease-of-use, usability, and willingness to use in everyday life as low. Furthermore, a specific improvement on the comfort, aesthetics, field of view, and stability were also suggested.	n.a.	n.a.
Kizony et al.	57	2006	Israel	19	Occupational Therapy	Feasibility Study	no	n.a.	no	yes	yes	no	no	n.d.	Healthy / Stroke, Spinal Stenosis / Stroke	25 (20/4/1)	70.6±4.4(65-78) / (65-76) / 53	n.d.	n.a.	n.a.	n.a.	n.a.	Usability evaluation of TheraGame, a video capture VR-based system with telemedicine features	VR-system TheraGame	Yes	standard PC combined with a simple webcam for motion capture and virtual object interaction	n.d.	Yes	Non-immersive	No	n.a.	1	n.a.	20-30'	No	ease of use, sense of presence, discomfort, physical effort, learnability	SUS, SFQ, Borg Scale of Perceived Exertion	no	All patients reported relatively high levels of enjoyment and low scores of perceived exertion while playing the games. Moreover, high levels of usability were observed and patients referred that they would have liked to use the system at home.	All participants suggested to increase the size of the screen and to provide a feedback on the obtained scores for all games. A preference to increase the number of games available for the patient was also reported.	n.a.	n.a.
Kumar et al.	58	2018	India, France, Mexico, USA, Japan	131, 26, 74, 17, 19	Biomedical Engineering, Neuroscience, Electrical Engineering	Usability Study	no	n.a.	no	no	yes	no	no	inpts	Stroke	12	55.3±10.3(36-74)	n.d.	n.a.	n.a.	n.a.	n.a.	Usability evaluation of the Virtual CoMBaT, a VR system for balance rehabilitation	Kinect™ / Nintendo© Wii Balance Board	No	3D motion capture sensor / Technological balance board containing mutiple sensors	n.d.	Yes	Non-immersive	No	n.a.	1	n.a.	30'	n.d.	ease of use, satisfaction, usefulness, motivation	ad-hoc	no	Overall, patients reported no difficulty in understanding the tasks proposed and found the system interesting. Also, they realize the potential benefit for balance rehabilitation and expressed the willingness to use the system again.	n.d.	n.a.	n.a.
Lange et al.	59	2009	USA	17	Biomedical Engineering, Physiatry	Usability Study	no	n.a.	no	no	yes	no	no	n.d.	SCI, Stroke, TBI	13 (7/6)	55.4±5.8(49-65) / (25-58)	n.d.	n.a.	n.a.	n.a.	n.a.	Usability testing of an off-the-shelf video game console for clinical game-based motor rehabilitation	Nintendo© Wii, Nintendo© Wii Fit, Sony PlayStation© 2 EyeToy	No	Off-the-shelf video game consoles	n.d.	Yes	Non-immersive	No	n.a.	1	n.a.	n.d.	Yes	ease of use, satisfaction, efficiency, engagement, enjoyment	ad-hoc	Focus group	The preliminary study results show that the video game devices were well accepted by the patients and that they could be suitable as rehabilitation tools. Furthermore, the two groups of patients indicated that they would have been more motivated to exercises if playing these games in both clinic and home setting.	Some patients reported difficulties navigating the menu of the PlayStation Eye Toy, both physically and cognitively. Further, they stated that some of the movements within the Wii and EyeToy games were difficult to control and that they were often unsure if they had made the correct movement. Realistic sound and auditory feedback were thought to be helpful in order to overcome these limitations.	n.a.	n.a.
Lange et al.	60	2010	USA	17	Biomedical Engineering, Physiatry	Usability study	no	n.a.	no	no	no	no	yes	outpts	Stroke	4	60	n.d.	Physiotherapists	4	n.d.	n.d.	Usability evaluation of an interactive game-based rehabilitation tool for balance training	Nintendo© Wii Balance Board	No	Technological balance board containing mutiple sensors	n.d.	Yes	Non-immersive	No	n.a.	1	n.a.	4-10'	n.d.	usability, exertion, engagement, motivation, effectiveness	ad-hoc	Focus group	Patients found the game-based rehabilitation session engaging but strenuous: "It was hard work but I enjoyed it." Also, patients indicated it was useful as it allowed them to do something they might not do in therapy: "It gave me confidence to stand on one foot. I haven’t done that in a while". Overall, positive feedback and suggestions for improvement (e.g., game play goal, graphics, device) wer…	Suggestions to overcome system's limits were provided and referred to: outline the goals of the game at the beginning and provide a tutorial before starting the game play; increase level of challenge according to one's ability; the possibility to set the goal to be reached and to make previous scores visible; edit the features of the graphics to make it less distracting; enhance audio feedback pe…	Therapists remarked it was useful and commented how it affected patients: "I feel like this will give some of my patients a sense of achievement during their therapy". Overall, positive feedback and suggestions for improvement (e.g., game play goal, graphics, device) were collected.	Suggestions to overcome system's limits were provided and referred to: outline the goals of the game at the beginning and provide a tutorial before starting the game play; increase level of challenge according to one's ability; the possibility to set the goal to be reached and to make previous scores visible; edit the features of the graphics to make it less distracting; enhance audio feedback pe…
Laver et al.	61	2012	Australia	8	Computer Science, Physiatry	Case Study	no	n.a.	no	no	yes	no	no	inpts	Stroke, MS, Guillain-Barré Syndrome	15	75.1±10.1(60-88)	n.d.	n.a.	n.a.	n.a.	n.a.	Usability evaluation of a VR grocery simulator for occupation neurological rehabilitation	n.d.	Yes	A touch screen displaying virtual environment and a purpose-built shopping cart handle to navigate within the VE interfaced via a USB port	n.d.	Yes	Non-immersive	No	n.a.	1	n.a.	n.d.	No	interest, satisfaction	ad-hoc	no	The majority of patients found the program enjoyable to use, and useful as rehabilitation tool. Moreover, most found the system easy to use and learning, and some perceived beneficial aspects (e.g., upper limb and eye-hand coordination skills improvement).	The minority of the participants reported some frustration and low satisfaction while using the system. Six participants provided some suggestions for improvement concerning the structure of the controller and the way to interact with the virtual objects. Some had visual difficulties and thus suggested to increase the size of the screen.	n.a.	n.a.
Lee et al	62	2016	South Korea	23	Physiatry	RCT	no	n.a.	no	no	yes	no	no	inpts	Stroke	10 (5/5)	65.2±5.0 / 66.2±3.4	n.d.	Physiotherapists, Occupational Therapists	20	n.d.	n.d.	Therapeuthic efficacy and usefulness of canoe game-based VR training compared to conventional rehabilitation	Nintendo© Wii	No	Video game console implementing VR games	Springboard	Yes	Non-immersive	No	n.a.	12	4 weeks	30'	Yes	ease of use, learnability	SUS	no	On average, patients reported satisfactory levels of usability after participating to VR-based rehabilitation program. The group of patients reported slightly lower mean scores than the group of therapists, but no significant statistical differences emerged.	n.d.	Therapists' perceived usability of the VR-based rehabilitation program was satisfactory. The mean scores observed were higher than those of the group of patients but not significantly different.	n.d.
Lee et al.	63	2020	South Korea	23	Physiatry	Feasibility Study	no	n.a.	yes	yes	no	no	yes	inpts	Stroke	12	40.2 ±17.8(19-70)	n.d.	n.a.	n.a.	n.a.	n.a.	Feasibility and usability evaluation of an upper extremity rehabilitation using fully immersive VR	HTC Vive™	No	VR head mounted display for immersive VR experience	n.d.	Yes	Immersive	No	n.a.	10	3-5 weeks	10'	No	efficacy, interest, motivation, ease of use, discomfort, intent to continue training, satisfaction, expectations	ad-hoc	no	Result showed a score of 5 or higher on all items (range, 0-7). Overall satisfaction was 6.3±0.8. Interest (6.4±0.9) and intent to continue training (6.4±0.8) items had the highest scores, whereas discomfort (4.9±1.8) had the lowest score. Overall, the system was well accepted during the rehabilitation program.	n.d.	n.a.	n.a.
Ling et al.	64	2017	Netherlands	8	Computer Science	Usability Study	no	n.a.	no	no	yes	no	no	inpts	hip arthroplasty, hemiarthroplasty surgery	7	74.6±8.3(60-82)	n.d.	Physiotherapists	2	31 / 29	n.d.	Usability testing of Fietsgame, a serious game system designed for rehabilitation programs	MS Kinect v2™	No	3D motion capture sensor	n.d.	Yes	Non-immersive	No	n.a.	1	n.a.	60'	n.d.	sense of presence, enjoyment, exertion, comfort, acceptability	IPQ, ad-hoc, The Perceived Exertion Scale, VAS, TAM	Open-ended questions	Patients perceived overall high sense of presence and high levels of enjoyment and acceptability of the rehabilitation program. Moreover, all patients experienced low to moderate exertion and pain. From the open-ended questions, positive feedback on the gaming experience, usefulness, and intention for future use were also provided.	Some issues relating to the game design and the movement recognition by the Kinect v2 were encountered. For example, patients showed an high cognitive load as they found complicated to engage in multiple activities simultaneously. Furthermore, some patients perceived a lack of real-time feedback on wrong movements and a mismatch between their own movements and those displayed by the avatar	All physiotherapists expressed positive attitude toward the exercise game on the adaptability to the motor skill level of patients, the meaningfulness of the tasks for quality of life promotion, the feedback appropriateness for therapy adherence improvement, the appropriateness of therapy range of motion, and the patient's engagement and focus during the session.	n.d.
Lloréns et al.	65	2013	Spain	25	Biomedical Engineering, Physiopathology, Physiatry	Quasi-experimental study	yes	1 month	no	no	no	no	no	inpts	Stroke, TBI	10	41.6±15	n.d.	n.a.	n.a.	n.a.	n.a.	Effectiveness and usability evaluation of a VR-based balance rehabilitation system	BioTrak system	Yes	the device includes a PC, a 47'' panoramic screen, 3 cameras combined to wearable reflective markers for optical tracking system	n.d.	Yes	Non-immersive	No	n.a.	20	4 weeks	20'	No	sense of presence, sense of control, comfort, adverse effects, ease of use	ad-hoc	no	On average, patients described the experience of use of the system as pleasant. They felt 'present' during the session and perceived the VE as realistic. Moreover, good levels of system feedback understanding and of sense of control were reported. None of the patients experience negative side effects (e.g., nausea, disorientation, dizziness)	n.d.	n.a.	n.a.
Lloréns et al.	66	2015	Spain	25	Biomedical Engineering, Physiatry	RCT	no	n.a.	no	no	no	no	no	outpts	Stroke	20 (10/10)	55.0 ±11.6 / 58.3 ±11.6	n.d.	n.a.	n.a.	n.a.	n.a.	Clinical effectiveness and usability evaluation of VR-based balance rehabilitation program compared to conventional rehabilitation	n.d.	Yes	The system includes a standard PC, an audio-visual output system, and two OptiTrack FLEX:C120 cameras as motion tracking system	n.d.	Yes	Non-immersive	No	n.a.	20	4 weeks	60'	n.d.	sense of presence, enjoyment, sense of control, usefulness, adverse effects	SFQ	no	The global usability score was 55.7 ±3.4 (range, 49–61), reflecting satisfactory levels of VR system acceptability. In particular, patients described the therapeutic experience as enjoyable, reported high levels of sense of presence and of control, perceived the VE realistic, and considered the therapy useful. In conclusion, good levels of ease-of-interaction with the system were provided and no …	n.d.	n.a.	n.a.
Lloréns et al.	67	2015	Spain	25	Biomedical Engineering, Physiopathology, Physiatry	RCT	yes	1 month	no	no	no	no	no	outpts	Chronic Stroke	30 (15/15)	55.6±7.3 / 55.5±9.6	n.d.	n.a.	n.a.	n.a.	n.a.	Clinical effectiveness and usability evaluation of a VR-based telerehabilitation program compared to a in-clinic VR-based rehabilitation program	MS Kinect™	No	3D motion capture sensor combined to a TV, a standard computer, a 42'' LCD screen	n.d.	Yes	Non-immersive	No	n.a.	20	8 weeks	45'	n.d.	ease of use, learnability, motivation	SUS, IMI	no	No significant difference between the two groups were found concerning the levels of usability and motivation. The mean scores reported were high reflecting a satisfactory perception of the ease-of-use and learning of the system.	n.d.	n.a.	n.a.
Lozano-Quillis et al.	68	2014	Spain, Saudi Arabia	25, 40	Informatics, Computer Engineering	RCT	no	n.a.	no	no	no	no	no	n.d.	MS	11 (5/6)	40.6±9.2 / 48.3±10.8	n.d.	n.a.	n.a.	n.a.	n.a.	Clinical effectiveness and usability evaluation of RemoviEM, a system for VR-based rehabilitation program compared to conventional rehabilitation	MS Kinect™	No	3D motion capture sensor combined to a LCD/LED TV (42-47'') for serious games implementation in a VE	n.d.	Yes	Non-immersive	No	n.a.	10	10 weeks	60'	Yes	enjoyment, ease of use, adverse effects, acceptability	SEQ	no	Patients reported high levels of enjoyment, and almost all referred high sense of control. None of the patients suffered from spatial disorientation or cyber-sickness symptoms	Only one patient reported a low sense of control while using the device	n.a.	n.a.
Meldrum et al.	69	2012	Ireland, USA	2, 17	Physiatry, Physiotherapy	Quasi-experimental study	no	n.a.	no	no	no	no	no	inpts	Vestibular and Neurological Diseases	26	42.5±14(19-69)	n.d.	n.a.	n.a.	n.a.	n.a.	Usability evaluation of a VR-based rehabilitation program for balance	Nintendo© Wii Fit Plus	No	Off-the-shelf video game console combined to a technological balance board	n.d.	Yes	Non-immersive	No	n.a.	1	n.a.	30'	n.d.	ease of use, learnability, motivation, enjoyment, adverse effects	SUS, ad-hoc	Open-ended questions	Overall high scores were observed on the perceived usability in both the groups of patients with vestibular and neurological diseases. No significant difference emerged between the two groups. Negative correlations were found between age and usability, with older participants rating lower scores. Moreover, positive feedback were received concerning the motivation, enjoyment, ease-of-use, interact…	The patients who disliked the use of the device remarked that the music played during the use was annoying and that they would have preferred to exercise with their own music. Some others added that they preferred to exercise outside, to set up the training and to have more time for learning.	n.a.	n.a.
Na Jin et al.	70	2016	USA, Australia	17, 8	Occupational Therapy, Electrical Engineering, Mechanical Engineering	Observational Study	no	n.a.	no	no	no	no	yes	inpts	Stroke	10	63(43-76)	n.d.	n.a.	n.a.	n.a.	n.a.	Usability evaluation of a low-cost VR games for hand and arm rehabilitation	MS Kinect™ / P5 Gloves™	No	3D motion capture sensor / glove-like peripheral device, based upon proprietary bend sensor and remote tracking technologies, that provides users total intuitive interaction with 3D and virtual environments	n.d.	Yes	Non-immersive	No	n.a.	1	n.a.	30'	No	satisfaction, ease to understand, ease of use, effectiveness, motivation, adaptability	ad-hoc	Open-ended questions	The study sample provided informative feedback on expectations and preferences on the VR rehabilitation games. Patients commented the games to have a potential to provide motivating, challenging, interesting, easy-to-use, easy-to-understand rehabilitation activity. A qualitative analysis was conducted on the comments provided in order to identify the priority needs for improvement. The emerged th…	The least satisfactory criterion referred to the clinical effectiveness, and clinical feedback. From the comments provided, some participants reported some difficulties with the instruments, including device donning, glove fit, and difficulty in being captured by the motion tracking device	n.a.	n.a.
Neil et al.	71	2013	Canada, Israel	16, 19	Neurology, Occupational Therapy	Observational study	no	n.a.	no	no	yes	no	no	outpts	Healthy / Stroke	20 (10/10)	54.4±12.6 / 31±7.3	n.d.	n.a.	n.a.	n.a.	n.a.	Clinical effectiveness and usability evaluation of two off-the-shelf game consoles for VR-based rehabilitation and thei comparisons	Sony PlayStation© EyeToy / Nintendo© Wii	No	Video game console that utilizes a a wireless motion-sensitive remote, which includes an accelerometer and an infrared pointer for control input purposes / Video game console consiting of a video capture camera system that projects the user's image onto a screen displaying virtual objects for virtual interaction	n.d.	Yes	Non-immersive	No	n.a.	1	n.a.	40'	n.d.	ease of use, learnability, enjoyment, sense of presence, sense of control, exertion,	SUS, SFQ, Borg’s Scale of Perceived Exertion	no	Scores indicate both consoles were easy to use by both groups and all participants enjoyed both consoles, found the environments realistic, and felt a high sense of presence while playing the games. No significant statistical differences were found when comparing the two game consoles or the two groups for VR experience, usability, and perceived effort. Nevertheless, a trend can be observed where…	n.d.	n.a.	n.a.
Putrino et al.	72	2017	USA, Australia	17, 8	Telemedicine, Physiatry, Neurology	Feasibility Study	no	n.a.	no	yes	yes	no	yes	outpts	Chronic Stroke	10	69.5 (±9.9)	n.d.	n.a.	n.a.	n.a.	n.a.	Usability evaluation and association with clinical improvement after a game-based (GesAircraft) upper limb rehabilitation program	Leap Motion Controller™	No	Markerless motion capture device that tracks hand, wrist, and forearm motion in real time	n.d.	Yes	Non-immersive	No	n.a.	18	6 weeks	30'	n.d.	ease of use, learnability, enjoyment	SUS, PACES	no	Results indicate that the GesAircraft system is a safe, usable, and enjoyable therapy approach to treat upper limb impairment in chronic stroke patients. No pain, adverse reactions, or worsening of post-stroke symptoms were reported and good levels of usability were observed reflecting the efficiency, effectiveness of related satisfaction with the system.	n.d.	n.a.	n.a.
Shin et al.	73	2014	South Korea	23	Physiatry, Psychology	Observational Study, RCT	no	n.a.	yes	Yes	yes	no	yes	inpts	Stroke	Study 1, n=20 / Study 2, group 1: n=7, group 2: n=16	Study 1, n.d. / Study 2, group 1: 46.6±5.8; group 2: 52.0±11.9	n.d.	Physiatrists	7	n.a.	n.a.	Feasibility, usability and clinical testing of a task-specific interactive game-based VR rehabilitation system for trunk and upper limb extremities	RehabMaster™	Yes	Technological platform consisting of a a depth sensor, a monitor with a built-in computer, a monitor and a system control for the therapist	n.d.	Yes	Non-immersive	No	n.a.	4 / 10 / 10	2 weeks	20' / 30' / 20'	n.d.	motivation, enjoyment, adverse effects	ad-hoc	Semi-structured interview	In the preliminary usability study, patients found that the RehabMaster-based training and games maintained their attention and motivation strongly and were enjoyable without eliciting any adverse effects. In the following clinical trials, none of the patients reported adverse effects from using the VR-based training.	n.d.	Most of the physiatrists strongly agreed that an effective rehabilitation program using the RehabMaster was designed. Moreover, all agreed that the RehabMaster was useful for customising the entire rehabilitation program for each patient.	Only one experienced physiatrist complained of the system's lack of specialised finger flexion and extension training
Su	74	2016	Taiwan	n.d.	Computer Science	Quasi-experimental Study	no	n.a.	no	yes	no	no	no	inpts	TKA	27 (16/11)	EG: 6 males, 65.5±3.4; 10 females, 65.8±4.9	n.d.	n.a.	n.a.	n.a.	n.a.	Usability evaluation and influence on rehabilitation performance of a 3D game-based rehabilitation environment system called Physical Rehabilitation System (PRS)	MS Kinect™	No	3D motion capture sensor	Bicycle	Yes	Semi-immersive	No	n.a.	6	6 days	40'	Yes (44%)	ease of use, learnability, motivation	SUS, ad-hoc	no	The experimental group reported high scores in system usability showing the PRS as acceptable. Patients also revealed highly motivated providing satisfactory mean scores in all the investigated categories (arousal, interest, expectation, satisfaction)	n.d.	n.a.	n.a.
van Beek et al.	75	2019	Netherlands, Switzerland	8, 2	Neurology, Neuroscience, Physiatry	Feasibility study	no	n.a.	no	yes	yes	no	yes	outpts	PD	10	65.40±7.01(55-75)	n.d.	n.a.	n.a.	n.a.	n.a.	Feasibility and usability evaluation of a dexterity VR-based training program using exergames	Leap Motion Controller™	No	Markerless motion capture device that tracks hand, wrist, and forearm motion in real time	n.d.	Yes	Non-immersive	No	n.a.	8	4 weeks	30'	No	ease of use, learnability, motivation	SUS, PRPS	Open-ended questions	Patients' motivation significantly increased after the intervention. The open-ended questions revealed an overall positive impression. All patients reported that the VR-based program was helpful for improving and maintaining dexterity. The majority also reported high levels of enjoyment, were satisfied with the duration of the intervention and declared that they would have used it for home purpos…	Some critical feedback on the program concerned the difficulty of the exercises that required high levels of concentration throughout the whole gameplay, and some difficulty in reconstructing the fingertip trajectories, when finger movements were very fast	n.a.	n.a.
van den Berg et al.	76	2016	Australia	8	Physiatry, Public Health, Neuroscience, Computer Engineering	RCT	yes	6/12 weeks	no	yes	no	no	no	inpts	Stroke, Geriatric, Cardiac/Pulmonary, Orthopaedic	58 (29/29)	78±10 / 82±13	n.d.	n.a.	n.a.	n.a.	n.a.	Feasibility, usability and safety evaluation of a video/computer-based interactive exercises for mobility rehabilitation	Nintendo© Wii Fit / Xbox© Kinect / HUMAC balance system	No / No / Yes	Off-the-shelf video game console / 3D motion capture sensor / Rehabilitation-specific system for balance training that combines a software (including balance and weight bearing tests, exercise protocols and balance games, and real-time visual biofeedback features) with a balance board	n.d.	Yes	Non-immersive	No	n.a.	10	2 weeks	60'	No	ease of use, learnability, enjoyment, adverse effects	SUS, ad-hoc, Physical Activity Enjoyment Scale	no	Patients were generally found the technological devices comfortable and easy to use once they had been trained in its use. Moreover, they felt that future users would learn to use it very quickly. The scores on the Physical Activity Enjoyment Scale had a mean of 62 (SD 8), reflecting a moderate level of enjoyment during the intervention. In conclusion, no serious adverse events were reported.	n.d.	n.a.	n.a.
Vanbellingen et al.	77	2017	Netherlands, Switzerland	8, 2	Neurology, Physiatry, Mechanical Engineering, Neuroscience	Observational Study	no	n.a.	no	yes	yes	no	yes	inpts	Stroke	13	68.2±17.5(24–91)	n.d.	n.a.	n.a.	n.a.	n.a.	Usability, feasibility and efficacy evaluation of a videogame-based dexterity training in the early rehabilitation phase of stroke patients	Leap Motion Controller™	No	Markerless motion capture device that tracks hand, wrist, and forearm motion in real time	n.d.	Yes	Non-immersive	No	n.a.	9	3 weeks	30'	n.d.	ease of use, learnability, motivation	SUS, PRPS	Open-ended questions	Patients' perceived usability was evaluated after each training session. Overall, patients reported satisfactory levels of usability and the scores remained unchanged over the sessions. The level of participation and motivation was rated between "good" and "very good". Although no significant change emerged over the training session, a slightly improvement was observed after the sixth session. Fr…	Some patients suggested the use of the device should not be much longer than 30 minutes because of loss of concentration and arm-related fatigue. As of other remarks, three participants felt that they were either too old for using this kind of technology, were not using a computer at home, or needed help from another person.	n.a.	n.a.
Weber et al.	78	2019	USA	17	Physiatry, Occupational Therapy	Clinical Trial	no	n.a.	no	yes	yes	no	yes	outpts	Chronic Stroke	10	54.1±13.0(25-67)	n.d.	n.a.	n.a.	n.a.	n.a.	Feasibility and usability evaluation of an immersive VR mirror therapy for upper limb recovery after stroke	Oculus Rift™	No	VR head mounted display for immersive VR experience	n.d.	Yes	Immersive	No	n.a.	12	n.d.	30'	n.d.	ease of use, learnability, adverse effects	SUS, SSQ	no	On average, usability scores reflected acceptable levels of system's use. The SSQ was administered after the first and the final session in order to point out any adverse effects at the initial stage of the intervention and change over time. Overall, patients reported little to no cyber-sickness. In particular, 4 patients reported equivalent scores at session 1 and 12, 3 reported a slightly worse…	n.d.	n.a.	n.a.
Aprile et al.	79	2019	Italy	29	Geriatrics, Neuroscience, Physiatry, Orthopaedics	Feasibility Study	no	n.a.	yes	yes	yes	no	no	n.d.	Stroke	30	(47-82)	n.d.	Physiotherapists	14	n.d.	n.d.	Feasibility evaluation of an upper limb Conventional and Robot-assisted Rehabilitation treatment	Amadeo® / Motore / Diego® / Pablo®	Yes	Amadeo: end-effector robotic device for hand therapy / Motore: end-effector robotic device for upper limb therapy / Diego: eleectro-mechanical unweighting system for upper limb therapy / Pablo: sensorized technological system for upper limb therapy	n.d.	No	n.a.	Yes	End-effector	n.d.	6 weeks	45'	n.d.	Satisfaction, ease of use, learnability	NRS, SUS	no	All patients well accepted the robotic device as showed by a score of 8 ± 1 in the NRS scale.	n.d.	Physiotherapists rated high scores for usability indicating high degree of acceptance of the device.	n.d.
Bortole et al.	80	2015	USA	17	Computer Engineering, Neurology, Physiatry	Clinical trial	no	n.a.	no	no	yes	no	no	n.d.	Stroke	3	48.7±6.6(43-58)	n.d.	n.a.	n.a.	n.a.	n.a.	Development and formative evaluation of robotic device for Robot-assisted Gait training	Exo-H2™	Yes	Lower limb robotic exoskeleton combined with angular position sensor	n.d.	No	n.a.	Yes	Exoskeleton	12	4 weeks	n.d.	n.d.	ease of use	ad-hoc	no	Overall, patients enjoyed the training with the device. On average, ease-of-use evaluation for each session was 7.2 (range: 0-10). Positive qualitative feedback were reported as: "I can feel that it helps my knee flexion", "I wish I had access to this device when I was in the hospital for inpatient rehabilitation after my stroke".	Negative feedback concerning the first impact of the device was provided: “It felt weird at the first moment and took me some time to get used to it in my first training session, since I have never used a robotic device like this".	n.a.	n.a.
Eicher et al.	81	2019	Germany	6	Geriatrics, Neurology	Feasibility Study	no	n.a.	yes	yes	yes	no	yes	inpts	Stroke, hemiplegia	13 (7/6)	75±5.5(69–84) / 36±14.1(20–55)	n.d.	n.a.	n.a.	n.a.	n.a.	Usability testing of MOPASS (mobile, patient-adapted, robot-assited gait rehabilitation system) in a younger and older groups of patients	MOPASS system	Yes	Motorized platform with two leg orthoses	n.d.	No	n.a.	Yes	Exoskeleton	5	n.d.	20'	n.d.	ease of use, learnability, manageability, acceptability	SUS, AttrakDiff, ad-hoc	Structured interview	Moderate usability rates were reported by both groups and no significant differences were found. However, higher values were observed in the group of older patients. Also from the interviews, some differences emerged. For example, the group of younger participants reported a lower necessity for technical support while using the device. Despite this difference, both groups perceived the device as …	Some barriers to system usage were reported. Primarily, the attach and detach of the system was criticized as being time consuming. Further, both groups mentioned that the mechanical resistance was slightly difficult to overcome and physically straining. Additionally, one participants remarked that the system would have been more suitable for severely diseased patients. Lastly, another patients s…	n.a.	n.a.
Gagnon et al.	82	2019	Canada	16	Physiatry, Occupational Therapy	Observational Study	no	n.a.	no	no	no	no	yes	n.d.	SCI	14	39±10.8	n.d.	n.a.	n.a.	n.a.	n.a.	Usability evulation of a robotic device for progressive Lower Limb locomotor training program	EKSO™	Yes	Wearable battery-powered motor driven robotic exoskeleton generating motion at the hip and knee joints	n.d.	No	n.a.	Yes	Exoskeleton	18	6-9 weeks	60'	n.d.	satisfaction, learnability, motivation	VAS	no	Overall, respondents unanimously considered themselves satisfied with the locomotor training program with the robotic exoskeleton, providing also positive feedback about the system itself, and the perceived learnability. Furthermore, patients perceived some health benefits resulting from the training and felt motivated to engage with the training program. Lastly, some participants appreciated the…	n.d.	n.a.	n.a.
Hughes et al.	83	2011	UK	31	Computer Engineering, Computer Science, Psychology, Neuroscience	Observational Study	no	n.a.	no	no	no	no	yes	n.d.	Stroke	5	52.4±15.4(38-77)	n.d.	n.a.	n.a.	n.a.	n.a.	Upper Limb robotic rehabilitation augmented by iterative learning control (ILC) mediated by electric stimulation on triceps muscle	n.d.	Yes	Robotic workstation combined with electrical stimulation for upper limb sensory-motor control	n.d.	No	n.a.	Yes	End-effector	18	6 weeks	60'	n.d.	effectiveness, ease of use, enjoyment	ad-hoc	Open-ended questions	Patients reported both quantitatively and qualitatively overall positive feedback on the perceived effectiveness and usability of the robotic system. Further, all patients found the treatment enjoyable.	Some issue on the ease-of-use were reported. Patients reported some difficulties in putting on the device and to understand the graphs showed as performance feedback.	n.a.	n.a.
Kwon et al.	84	2020	South Korea	23	Physiatry	Observational Study	no	n.a.	no	no	no	no	yes	inpts	SCI	13	31±10.3(18-45)	n.d.	n.a.	n.a.	n.a.	n.a.	Usability evaluation of two robotic devices for robotic-assisted gait therapy	KAFO / ReWalk™	Yes	knee-ankle-foot orthoses for assistive gait / exoskeleton gait-assistive robot	walker, bilateral crutches	No	n.a.	Yes	Exoskeleton	20	4 weeks	60-90'	No	safety, efficiency, effectiveness, satisfaction	ad-hoc	Focus group	Patients reported satisfactory levels of usability for both robotic devices, although no significant differences were found. From the focus group interviews, some patients felt that the devices were safe and comfortable.	From the focus group, although some patients provided positive feedback, others found the devices "difficult to wear alone", "expensive", and that "operating is difficult and complicated".	n.a.	n.a.
Nam et al.	85	2019	South Korea	23	Biomedical Engineering, Physiatry	Usability study	no	n.a.	no	no	yes	no	yes	n.d.	Stroke	2	59 / 72	n.d.	Physiatrists, Occupational Therapists, Physiotherapists	11	n.d.	n.d.	Usability evaluation of a novel trobotic rteatment device for distl upper limb rehabilitation	n.d.	Yes	Two-axis exoskeleton actuated by electric motors, consisting of forearm supination/pronation and hand grasp/release	n.d.	No	n.a.	Yes	Exoskeleton	1	n.a.	10'	No	satisfaction, interest, motivation, expected improvement in recovery, ease of use, discomfort, safety, comparison to other therapeutic robots, efficacy	ad-hoc	no	Patients reported lower satisfaction scores than the healthcare professionals (4.0±1.2, range: 0-7). Nevertheless, high levels of interest, motivation, and safety were observed. Moreover, the level of perceived difficulty, expectance of improvement, and comfort were relatively low.	Some issues were raised after the usability test, including a need for sensory feedback at the end of the range of motion while grasping, height adjustment function, and modification of the control method to support an active assistive range of motion exercise.	Physiatrists and therapists reported on average high level of satisfaction 6.0±0.9 and 4.6±0.5 (range: 0-7), respectively. Overall, high levels of interest, motivation, and safety were observed and the level of perceived difficulty, expectance of improvement, and comfort were relatively low.	Some issues were raised after the usability test, including a need for sensory feedback at the end of the range of motion while grasping, height adjustment function, and modification of the control method to support an active assistive range of motion exercise.
Palmcrantz et al.	86	2020	Sweden	7	Physiatry	Observational Study	no	n.a.	no	no	no	no	no	outpts	Stroke, MS	20 (10/10)	61±13(40–83) / 56±8(47–70)	n.d.	n.a.	n.a.	n.a.	n.a.	Clinical and usability evaluation of an asssitive soft robotic glove for activities of daily living	SEM™ Glove	Yes	Wearable Soft robotic device for thumb, middle and ring fingers actuation measured by pressure sensitive sensor and powered by a motor worn at the waist	n.d.	No	n.a.	Yes	Soft-robot	n.a.	6 weeks	n.d.	No	ease of use, usefulness, adverse effects	no	Structured interview	Patients reported sustained and strong grip as main advantage when using the soft robot. The glove was considered useful mainly by patients with moderate limitations in hand activity, specifically to produce more power and to hold and sustain the grip during diverse ADLs and physical rehabilitation. Positive feedback were also provided concerning the lasting effects of the use of the device on mo…	The group of patients that did not find the soft robot useful in ADLs judged it difficult to use for handling smaller objects, dressing, moving, and transferring from the wheelchair. Overall, they expressed a lack of assistance in opening the hand, a lack of wrist support, and a general limitation in movement and mobility. Moreover, they did not perceive any lasting effects on hand function after…	n.a.	n.a.
Poritz et al.	87	2020	USA	17	Neurology, Physiatry	Observational Study	no	n.a.	no	no	no	no	yes	outpts	MS, SCI, TBI	7	14.29% (18–39), 57.14% (40–59), 28.57% (>60)	Caucasian, African-American, Asian-American	n.a.	n.a.	n.a.	n.a.	Satisfaction evaluation of two lower limb wearable robotic exoskeletons	REX™ / EKSO 1.1™	Yes	Hands-free motor driven robotic exoskeleton equipped with an on-board computer processor control movement and balance through joystick control / Wearable battery-powered motor driven robotic exoskeleton generating motion at the hip and knee joints	n.d.	No	n.a.	Yes	Exoskeleton	15	3 weeks	60'	No	ease of use, satisfaction, comfort	ad-hoc	Open-ended questions	With both exoskeleton, patients indicated being satisfied as concern the ease-of-use, the level of comfort/fit, and the use without the technical assistance. Patients also found that the exoskeleton has the potential to improve aspects of physical health (i.e., balance, gait, muscle strength), independence, and psychosocial well-being. Patients also expressed that they would have used the devices…	Pariticipants were mainly dissatisfied with the ability to walk over uneven surfaces and up and down the stairs with both the robotic devices. Also, they were less satisfied with the ability to carry an item when using the Ekso. Some suggestions for devices improvement (e.g., manageability, transportability, surface adaptability, ease of transferring in and out of the device, ease of application …	n.a.	n.a.
Radder et al.	88	2020	Netherlands, USA, Sweden, Switzerland	8, 17, 7, 2	Physiatry, Biomedical Engineering	Observational Study	no	n.a.	yes	no	no	no	no	outpts	Rheumatoid harthritis, Osteoharthritis, Stroke, Carpal Tunnel Syndrome	65	72.1±0.9 (56-89) (SEM)	n.d.	n.a.	n.a.	n.a.	n.a.	Assisitive effect and usability evaluation of a wearable soft-robotic glove	ironHand™	Yes	Wearable sof-robotic glove that provides assistance and grip to the thumb, middle finger and ring finger powered through a control software and actuators to generate support	n.d.	No	n.a.	Yes	Soft-robot	1	n.a.	90'	n.d.	ease of use, learnability	SUS	no	On average, patients reported high perceived usability, indicating a good probability of acceptance of the soft-robotic glove system in daily life.	n.d.	n.a.	n.a.
Stellin et al.	89	2018	Italy, Poland	29, 35	Neuroscience, Mechanical Engineering	Feasibility Study	no	n.a.	no	yes	no	no	yes	n.d.	Healthy / Chronic Sroke, TBI	16 (10/6)	n.d.	n.d.	n.a.	n.a.	n.a.	n.a.	Usability evaluation a newly developed fingers extending robotic exoskeleton	FEX	Yes	Serial, under-actuated mechanism capable of executing fingers’ extension. The actuation structure is composed of a motor, wires tensioning unit, palm mounting plate, and pulling chains	n.d.	No	n.a.	Yes	Exoskeleton	6	6 days	60'	No	acceptability, satisfaction	NRS, Participant Satisfaction Questionnaire	no	The patients did feel safe and comfortable with the device while wearing and provided a mean score of 8±2 (range: 0-10) for acceptability. The movement’s velocity of the fingers equipped with FEX was found to be slow for all the healthy patients. Moreover, results showed that all subjects had strong positive comments regarding the emotional/psychosocial benefits of participating in the trial test…	n.d.	n.a.	n.a.
Swinnen et al.	90	2017	Belgium	14	Physiatry, Neuroscience	Observational Study	no	n.a.	yes	no	no	no	yes	inpts	Stroke	37 (23/14)	65±13 / 67±12	n.d.	Physiotherapists	9	38±8	n.a.	Usability evaluation of a robot-assisted gait training (RAGT) and differences examination among experienced, non-experienced stroke patients, and their therapists	Lokomat®	Yes	Motorized orthosis of gait with computer-controlled linear actuators	Treadmill	No	n.a.	Yes	Exoskeleton	Conventional therapy: 5 a week; RAGT: 1-4 a week	n.d.	30-40'	Yes (62.2%)	usefulness, ease of use, satisfaction, motivation, credibility, expectation	USE, CEQ, IMI	no	Patients were evaluated in terms of motivation, credibility and expectancy. Patients with prior experience with the device revealed highly motivated reporting satisfactory mean scores in all the evaluated factors (i.e., interest/enjoyment, usefulness, perceived competence, effort, pressure/tension, relatedness). Moreover, high scores for credibility and expectancies were provided and no significa…	n.d.	Therapists reported high scores for credibility and expectancies and would recommend the use of the device to their colleagues. No significant differences were found with the two groups of patients. On average, the group of therapists showed themselves satisfied with the use of the device.	Most therapists did not find the device easy to learn or gave a neutral answer (77.7%). Moreover, the majority did not agree with the system being effortless, time-saving or flexible.
Tsai et al.	91	2019	Taiwan	n.d.	Physiatry, Mechanical Engineering	Case Study	no	n.a.	no	no	no	no	yes	n.d.	Chronic Stroke	18	20-75	n.d.	n.a.	n.a.	n.a.	n.a.	Usability evaluation of a cable-driven exoskeletal robot for hand rehabilitation	DexoHand	Yes	The hand exoskeleton consists of a control box, two robotic fingers for the middle and finger and the thumb, and a cable that drives the movement of the finger module	n.d.	No	n.a.	Yes	Exoskeleton	1	n.a.	n.d.	No	ease of use, learnability, satisfaction	SUS, ad-hoc	no	Patients were grouped by muscle tone level. All groups reported high acceptance indicating an excellent level of usability and no significant differences among the groups were found. As for the level of satisfaction, the results showed that patients did not report any pain during the experiment. The satisfaction questionnaire showed high mean scores and, again, no significant difference among the…	n.d.	n.a.	n.a.
Vaughan-Graham et al.	92	2020	Canada, USA	16, 17	Physiatry, Mechanical Engineering, Biomedical Engineering	Observational Study	no	n.a.	no	no	no	no	yes	outpts	Stroke	5	60.2±14.6(38-75)	n.d.	Physiotherapists	6	n.d.	n.d.	Usability evaluation of a robotic exoskeleton in post-stroke gait rehabilitation in patients with stroke and their physiotherapists	Exo-H2™	Yes	Lower limb robotic exoskeleton combined with angular position sensor	n.d.	No	n.a.	Yes	Exoskeleton	1	n.a.	90'	n.d. (patients) / Yes (83.% therapists)	ease of use, efficacy, effectiveness, comfort	no	Semi-structured interview	Patients were excited to try this new technology and recognized its potential use in stroke rehabilitation, especially to improve the walking ability.	Patients did not like the pre-programmed walking pattern and stated that they would have preferred for their gait to be assisted, but they could appreciate the value of having a device that could assist their walking training outside of therapy. Moreover, specific suggestions concerning the exoskeleton design and control, as well as on usability issues such as time and assistance required to don …	Physiotherapists underscored that the exoskeleton technology has a wide application given the potential for increased intensity of optimal practice. Particularly, they appreciated the motors at the hip, knee and ankle which provided satisfactory assistance in patients' mobility.	The therapists found that the exoskeleton is still in its infancy in terms of being able to meet the needs of clinical practice. They also stated that there is a need for greater collaboration between developers and end-users, and that training and specific support will be required for clinical integration. Moreover, therapists remarked that the cost of these devices would influence its uptake in…
Amirabdollahian et al.	93	2014	UK, Netherlands, Italy	31, 8, 29	Computer Engineering, Biomedical Engineering	Feasibility Study	yes	2 months	yes	yes	no	no	yes	n.d.	Chronic Stroke	23	54±12(32-69)	n.d.	n.a.	n.a.	n.a.	n.a.	Feasibility evaluation of a tele-robotic-rehabilitation program with orthotic device and interactive games	SCRIPT Prototype 1	Yes	Wrist, hand and finger orthosis combined with a user interface for interactive games	n.d.	Yes	Non-immersive	Yes	Exoskeleton	n.d.	6 weeks	30'	n.d.	Acceptability, learnability, ease of use	SUS	no	Patients provided promising usability scores reflecting a good acceptability and feasibility in the independent use of the SCRIPT system for the training at home.	n.d.	n.a.	n.a.
Guidali et al.	94	2011	Switzerland	2	Biomedical Engineering, Neurology	Feasibility study	no	n.a.	no	yes	no	no	yes	n.d.	Chronic stroke	3	53±13.5(34-64)	n.d.	n.a.	n.a.	n.a.	n.a.	Feasibility and usability evaluation of an upper limb rehabilitation system that enables the training of activities of daily living (ADL) with the support of an assistive robot combined with a VE implementation	ARMin	Yes	Robotic exoskeletal arm device with a hand module to assist grasping for upper limb rehabilitation	n.d.	Yes	Non-immersive	Yes	Exoskeleton	1	n.a.	n.d.	Yes	motivation	ad-hoc	no	All patients felt completely motivated to the use of the rehabilitation system stating that they would use the system for the rehabilitation.	n.d.	n.a.	n.a.
Lam et al.	95	2008	Canada	16	Biomedical Engineering, Occupational Therapy, Physiatry	Feasibility Study	no	n.a.	no	yes	yes	no	no	n.a.	n.a.	n.a.	n.a.	n.a.	Physiotherapists, Occupational Therapists	8	n.d.	n.d.	Feasibility and usability evaluation of an haptic-robotic platform designed for upper-limb stroke rehabilitation	n.d.	Yes	robotic system consiting of a visual display for interaction with virtual objects, end-effector with wrist sensor, power amplifier, terminal board, computer, haptic-robotic system, and trunk sensor	n.d.	Yes	Non-immersive	Yes	End-effector	2	n.d.	60'	n.d.	satisfaction, ease of use, safety	ad-hoc	Semi-structured interview	n.a.	n.a.	The therapists felt enthusiastic about the possibility of software interfaces that provide visual feedback and motivation while using the device. Overall, all therapists reported that the platform is well-designed and could be a valid tool for upper limb rehabilitation.	Therapists suggested a wider range of games would have avoided interest loss during therapy session. In addition, they expressed the preference to integrate more specific game exercises focused on precise therapy techniques.
Lledó et al.	96	2016	Spain	25	Biomedical Engineering	Observational study	no	n.a.	no	no	no	no	yes	inpts	Stroke	9	49.2±10.5(40-69)	n.d.	n.a.	n.a.	n.a.	n.a.	Usability and comparative analysis of 2D and 3D VR tasks during robotic-assisted neurorehabilitation	PUPArm / REVIRE system	Yes	planar two-dimensional manipulator fixed to a table and with two degrees of freedom for upper limb flexion and extension combined with a monitor computer / Software for VE implementation used to disply VR activities in coordination with the robot's movement	n.d.	Yes	Non-immersive	Yes	End-effector	36	4 weeks	10'	n.d.	ease of use, learnability	SUS	no	On average, patients' perception of the usability of the neurorehabilitation system was acceptable. Patients found the system sufficiently easy to use and fast to learn. Need for technical support was also reported. Moreover, patients expressed the desire to use it again in the future.	n.d.	n.a.	n.a.
Manuli et al.	97	2020	Italy	29	Neurology, Psychology	Observational study	no	n.a.	no	yes	no	no	no	inpts	MS	84	51.0±11.4	n.d.	n.a.	n.a.	n.a.	n.a.	Feasibility and usability evaluation of an innovative rehabilitation pathway using robotic and VR devices	Lokomat® / G-EO system™ / EKSO™ / Armeo® / BTS-Nirvana / CAREN / VRRS™	Yes	Lokomat: a motorized orthosis of gait with computer-controlled linear actuators / G-EO system: robotic gait training device rise and fall and assistied gait training / Ekso: wearable battery-powered motor driven robotic exsokeleton generating motion at the hip and knee joints / Armeo: robotic exoskeleton that allows the patients with severe upper limb motor disabilities to perform exercises with …	Treadmill	Yes	Immersive / Immersive / Non-immersive	Yes	Exoskeleton	24/40	8 weeks	60'	n.d.	ease of use, learnability	SUS	no	Patients perceived high usability of the devices implemented, which were well tolerated, as well as an improvement in their quality of life, with the perception of having reached the objectives set at the beginning of the treatment	n.d.	n.a.	n.a.
Nijenhuis et al.	98	2015	Netherlands, Italy, USA, UK	8, 29, 17, 31	Biomedical Engineering, Neurology, Physiatry, Computer Science	Feasibility study	yes	2 months	yes	yes	no	no	yes	outpts	Stroke	21	59±13(34–80)	n.d.	n.a.	n.a.	n.a.	n.a.	Usability and clinical chenages evaluation associated with the use of a technology-supported arm and hand home training system combined with a computer and touchscreen for VR implementation	SCRIPT / SaeboMAS™	Yes	Wrist and hand dynamic orthosis with passive leaf springs and elastic tension cords for extension force, combined with a user interface for interactive games / arm support used for gravity compensation of the proximal arm	n.d.	Yes	Non-immersive	Yes	Exoskeleton	n.d.	6 weeks	30'	n.d.	ease of use, learnability, motivation	SUS, IMI	no	The levels of motivation during the training were rated positively, as reflected in th mean scores of the IMI (5.2±0.9). Usability of the system was rated sufficient, but some suggestions for improvement were expressed.	The system might need improvements due to unstable recording of the arm movements in space which did not allow participants to fluently control and play one of the games involving reaching movement which, in turn, lead to experience frustration during the interaction.	n.a.	n.a.
Park et al.	99	2020	South Korea	23	Physiatry	RCT	yes	1 month	no	no	yes	no	yes	inpts	Stroke	19 (10/9)	54.9±10.7 / 53.9±16.7	n.d.	n.a.	n.a.	n.a.	n.a.	Clinical effects and usability comparison of two two exoskeleton robot with and without actuation for upper limb rehabilitation	Armeo Power® / Armeo Spring®	Yes	Three-dimensional exoskeletal active-assistive robot used for upper extremity rehabilitation whose actuators activeley assist the affected arm movement with an established extent. It is combined with a screen for game-based VE / Exoskeletal passive robot for three-dimensional upper extremity rehabilitation which provides gravity compensation with the help of a spring and not with robotic actuator…	n.d.	Yes	Non-immersive	Yes	Exoskeleton	20	4 weeks	30'	n.d.	active assistance, mechanical aspects, perceived benefits	no	Interview	Some patients felt that the robotic active assistance was beneficial for their training, as it afforded patient's coordination and desirable movement pattern. Patients using Armeo Spring tried to invest more effort to move the limb leading to experience to a sense of achievement, fulfilment, and motivation as they accomplished the tasks without external assistance	Robotic active assistance was sometimes discordant to the patients’ intended movement. The mechanical complexity and the inertia generated by the actuators led patients to perceive the training as more difficult.	n.a.	n.a.
Radder et al.	100	2019	Netherlands, USA, Sweden, Switzerland	8, 17, 7, 2	Physiatry, Biomedical Engineering	RCT	no	n.a.	yes	no	yes	no	yes	outpts	Rheumatoid Arthritis, Osteoarthritis, Stroke	91	73 (±1) (SEM)	n.d.	n.a.	n.a.	n.a.	n.a.	Clinical and usability evaluation of a home rehabilitation program supported by a wearable soft-robotic glove	ironHand™	Yes	Wearable sof-robotic glove that provides assistance and grip to the thumb, middle finger and ring finger powered through a control software and actuators to generate support and connected to a computer with specific software to provide a game-based training context to train hand function	n.a.	Yes	Non-immersive	Yes	Soft-robot	n.a.	4 weeks	n.d.	n.d.	ease of use, learnability	SUS	no	Patients reported on average satisfactory results on usability with the use of the soft-robotic glove. The adjective rating scale of the SUS was also implemented and revealed that the ironHand system used as assistive device is perceived as having good usability	n.d.	n.a.	n.a.
Radder et al.	101	2016	Netherlands, USA, Sweden, Switzerland	8, 17, 7, 2	Physiatry, Biomedical Engineering	Feasibility Study	no	n.a.	yes	yes	no	no	yes	outpts	Hand disability	28	72 ±8 (56–84)	n.d.	n.a.	n.a.	n.a.	n.a.	User acceptance and impact evaluation of a wearable soft-robotic glove on functional task performance	ironHand™	Yes	Wearable sof-robotic glove that provides assistance and grip to the thumb, middle finger and ring finger powered through a control software and actuators to generate support and connected to a computer with specific software to provide a game-based training context to train hand function	n.d.	Yes	Non-immersive	Yes	Soft-robot	2	2 days	20'	n.d.	ease of use, learnability, motivation	SUS, IMI	no	Patients' perceived usability was tested after each session. Although no significant statistical differences emerged between the two sessions, higher and above the average scores were reported in the first session. Overall, patients perceived the use of the system as useful, pleasant and meaningful. Also, patients reported high scores in each dimension of IMI (mean score: 5.1±0.9, range 0-7) refl…	n.d.	n.a.	n.a.
Radder et al.	102	2018	Netherlands, USA, Switzerland	8, 17, 2	Physiatry, Biomedical Engineering	Feasibility Study	no	n.a.	no	yes	no	no	yes	outpts	Chronic Stroke	5	59.2±9.6(45-69)	n.d.	n.a.	n.a.	n.a.	n.a.	User acceptance and impact evaluation of a wearable soft-robotic glove during the performance of activities of daily living (ADL)	HandinMind™	Yes	Wearable sof-robotic glove that provides assistance and grip to the thumb, middle finger and ring finger powered through a control software and actuators to generate support and connected to a computer with specific software to provide a game-based training context to train hand function	n.d.	Yes	Non-immersive	Yes	Soft-robot	2	2 days	n.d.	n.d.	ease of use, learnability, motivation	SUS, IMI	no	On average, patients reported satisfactory levels of usability after both sessions reflecting a good probability of system acceptance. Among the 5 participants, only one reported a score considered below the average (<68). Moreover, each dimension of IMI was rated positively with a sub-score of 4.8 (range 0-7) per domain.	Some issues concerning the difficulty in using the system were related predominantly to less sensation, which was experienced and reported by all participants, while performing the task with the glove due to the thickness of the fabric of the glove. Participants also experienced some usability issues while using the first version of the system when no instructions were given, especially regarding…	n.a.	n.a.
Resquin et al.	103	2017	Spain, Paraguay, UK, Mexico	25, 103, 31, 74	Neuroscience, Physiatry, Occupational Therapy	Usability Study	no	n.a.	no	no	no	no	yes	n.d.	Chronic Stroke, TBI	4	35±13.09(21-52)	n.d.	n.a.	n.a.	n.a.	n.a.	Usability testing of an integrated hybrid robotic system for the rehabilitation of upper-limb reaching movements	Armeo Spring®	Yes	Exoskeletal passive robot for three-dimensional upper extremity rehabilitation which provides gravity compensation with the help of a spring and not with robotic actuators. For this study, it was combined with a FES device for electrical stimulation and a monitor with user interface for visual feedback	n.d.	Yes	Non-immersive	Yes	Exoskeleton	2	2 days	n.d.	n.d.	Satisfaction	QUEST, SAM	no	All patients revealed satisfied with the use of the exoskeleton providing high scores in all the items of the QUEST (mean score 34.7 over the 35 points). From the assessment with the SAM (range 1-9), high mean scores were observed for pleasure (9.0), and dominance (8.3), and slightly lower scores for arousal (5.3) reflecting an overall good experience perceived from the usability test.	n.d.	n.a.	n.a.
Simkins et al.	104	2012	USA	17	Neurology, Physiatry, Computer Engineering	Observational Study	no	n.a.	no	no	no	no	yes	n.d.	Stroke	10	(23-69)	n.d.	n.a.	n.a.	n.a.	n.a.	Usability evaluation of a robotic rehabilitation game design for chronic stroke	EXO-UL7	Yes	Two robotic exoskeleton arms for unilateral and bilateral upper limbs rehabilitation combined to a monitor displaying virtual reality games	n.d.	Yes	Non-immersive	Yes	Exoskeleton	12	n.d.	90'	n.d.	ease of use, learnability, effectiveness, engagement	ad-hoc	no	Seven different games were assessed after the robotic-based intervention. Patients believed that partial robotic assistance was beneficial and they strongly believed that the robot should only provide partial assistance. Patients were also asked to indicated their opinion on additional hardware and software features to implement in the system (e.g., sound effects, haptic interaction with virtual …	n.d.	n.a.	n.a.
Valdés et al.	105	2018	Canada	16	Physiatry, Mechanical Engineering	RCT	no	n.a.	no	no	no	no	yes	outpts	Stroke	14	57.9±9.6(36-70)	n.d.	n.a.	n.a.	n.a.	n.a.	Usability and efficacy evaluation of a combined virtual reality and robotic system for trunk compensation reduction after stroke	MS Kinect v2™ / Jaco v2™	No / Yes	3D motion capture sensor / end-effector robotic arm with handles for assisted movement	n.d.	Yes	Non-immersive	Yes	End-effector	1	n.a.	n.d.	No	ease of use, learnability	SUS, ad-hoc	no	Patients were stratified based on motor impairment. On average, participants provided satisfactory results as for the system's ease-of-use and learnability. Concerning the experience with the device, participants provided positive feedback on the system design and features, and declared that the level of difficulty of the tasks was adequate. Moreover, they stated that the system was appropriate f…	n.d.	n.a.	n.a.
Yeh et al.	106	2017	China, Taiwan, USA	85, n.d., 17	Informatics, Physiatry	Clinical Trial	yes	3 months	no	no	no	no	no	n.d.	Stroke	16	55.6±15.2(28-82)	n.d.	n.a.	n.a.	n.a.	n.a.	Efficacy and usability evaluation of a novel haptic-enhanced VR training system for use in stroke rehabilitation	dual-Novint Falcon™	Yes	Robotic arm which provide an haptic stimulation by generating force sensation with three degrees of freedom. It was combined with a computer for VR tasks implementation	n.d.	Yes	Non-immersive	Yes	End-effector	24	8 weeks	30'	n.d.	usefulness, ease of use, intention to use, playfulness	Users’ Technology Acceptance Questionnaire	no	Results of system usability evaluation were satisfactory in all the featured four dimensions (mean scores 4.0 points; range, 1-5), indicating that the patients considered the VR system to be useful, playful, easy to use, and that they strongly intended to continue using in rehabilitation.	n.d.	n.a.	n.a.
Legends
n.a. = not applicable; n.d. = not defined
* HDI (Human Development Index) is based on 3 dimensions: (a) Life expectance at birth; (b) Expected years of schooling and mean years of schooling; (c) Gross National Income per capita (United Nations Development Programme, http://hdr.undp.org/en. Accessed April 2021)
RCT = Randomised Controlled Trial
Inpts = inpatients; Outpts = outpatients; HCPs = Helathcare Professionals
MS = Multiple Sclerosis; PD = Parkinson's Disease; SCI = Spinal Cord Injury; TBI = Traumatic Brain Injury; TKA = total knee arthroplasty; UKA = Unicompartmental knee arthroplasty
ad-hoc = ad-hoc questions; CEGEQ = Core Elements of Gaming Experience Questionnaire; CEQ = Credibility/Expectancy Questionnaire; IMI = Intrinsic Motivation Inventory; IPQ = Igroup presence questionnaire; ITC-SOPI = Independent Television Commission-Sense of Presence Inventory; NASA-TLX = Nasa Task Load Index; NRS = Numerical Rating Scale; PACES = Physical Activity Enjoyment Scale; PRPS = Pittsbur…

## Sheet: Quality Assessment
Study		Quantitative			Qualitative
	ref.	Sample	Measure	Analysis	Credibility	Transferability	Dependability	Confirmability
Afyouni et al.	39	2	2	1
Ayfouni et al.	40	2	2	1
Alves et al.	41	2	3	2	2	2	2	1
Avola et al.	42	2	2	2
Avola et al.	43	1	3	2
Brokaw et al.	44	2	2	2
Cameirão et al.	45	2	2	3
Chugtai et al.	46	2	2	2
Colomer et al.	47	2	3	3
Deutsch et al.	48	1	2	2	2	1	2	2
Epelde et al.	49	2	2	1	2	2	2	1
Foreman et al.	50	2	3	2
Fuertes Muñoz et al.	51	2	2	2
Held et al.	52	2	3	3
Hoerman et al.	53	2	3	3
Iosa et al.	54	2	3	3
Jansen-Kosterink et al.	55	2	3	3	1	2	2	1
Janssen et al.	56	2	3	3	2	2	2	1
Kizony et al.	57	2	3	2
Kumar et al.	58	2	3	3
Lange et al.	59	2	2	2	2	2	2	2
Lange et al.	60	2	2	2	2	2	2	1
Laver et al.	61	2	2	2
Lee et al	62	2	3	3
Lee et al.	63	2	3	3
Ling et al.	64	2	3	3	2	3	3	2
Lloréns et al.	65	2	3	3
Lloréns et al.	66	3	3	3
Lloréns et al.	67	2	3	3
Lozano-Quillis et al.	68	2	3	3
Meldrum et al.	69	3	3	3	2	3	3	3
Na Jin et al.	70	2	2	2	2	2	2	1
Neil et al.	71	2	3	3
Putrino et al.	72	2	3	3
Shin et al.	73	2	2	3	2	3	2	1
Su	74	2	3	3
van Beek et al.	75	2	3	3	2	2	2	1
van den Berg et al.	76	3	3	3
Vanbellingen et al.	77	2	3	3	2	3	2	1
Weber et al.	78	2	3	3
Aprile et al.	79	2	3	3
Bortole et al.	80	2	2	2
Eicher et al.	81	2	3	2	2	2	2	1
Gagnon et al.	82	2	2	2
Hughes et al.	83	2	3	3	2	2	3	2
Kwon et al.	84	2	2	3	2	2	2	1
Nam et al.	85	2	2	2
Palmcrantz et al.	86				2	3	3	2
Poritz et al.	87	2	2	2	2	3	2	1
Radder et al.	88	2	3	3
Stellin et al.	89	2	2	2
Swinnen et al.	90	2	3	3
Tsai et al.	91	2	3	3
Vaughan-Graham et al.	92				2	2	3	2
Amirabdollahian et al.	93	2	3	2
Guidali et al.	94	2	2	2
Lam et al.	95	2	2	2	2	2	3	2
Lledó et al.	96	2	3	3
Manuli et al.	97	2	3	3
Nijenhuis et al.	98	2	3	3
Park et al.	99				2	2	2	1
Radder et al.	100	2	3	3
Radder et al.	101	2	3	3
Radder et al.	102	2	3	3
Resquin et al.	103	2	3	3
Simkins et al.	104	2	2	3
Valdés et al.	105	3	3	3
Yeh et al.	106	2	3	3
